# Supplementary material for: Maintenance metabolism and carbon fluxes in Bacillus species
Source: Microb Cell Fact. 2008 Jun 18;7:19. doi: 10.1186/1475-2859-7-19 (PMC2442585; doi:10.1186/1475-2859-7-19)
Supplement: Additional file 1 — Network comparison of B. subtilis, B. licheniformis, B. amyloliquefaciens and B. pumilus based on the KEGG database [file 1475-2859-7-19-S1.xls]

## Sheet: Sheet1
Network comparision of B. subtilis, B. licheniformis, B. amyloliquefaciens and B. pumilus based on the KEGG database
Strain		B. subtilis	B. licheniformis	B. amylo	B. pumilus
KEGG name		bsu	bli	bay	bpu
glycolysis	glucose-6-phosphate isomerase	pgi	pgi	Bamb_1905	BPUM_2802
	6-phosphofructokinase	pfk	pfkA	PfkA	BPUM_2562
	fructose-bisphosphatase	fbp	ywjI	fbp	BPUM_3353
	fructose-bisphosphate aldolase	fbaAB	fbaAB	fbaAB	BPUM_1767
	triosephosphate isomerase	tpi	tpiA	tpi	tpiA
	glyceraldehyde 3-phosphate dehydrogenase	gapA	gapA	gapA	gapA
	glyceraldehyde 3-phosphate dehydrogenase	gapB	gapB	gapB
	phosphoglycerate kinase	pgk	pgk	pgk	BPUM_3056
	phosphoglycerate mutase	pgm	BL01113	ggm2	gpmI
	enolase	eno	eno	eno	eno
	pyruvate kinase	pykA	pyk	pyk	BPUM_2561
	pyruvate dehydrogenase	pdhABCD	pdhABC	pdhABCD	BPUM_1171/1172/1355/1356
PP pathway	glucose-6-phosphate 1-dehydrogenase	zwf	zwf	zwf	BPUM_2116
	6-phosphogluconolactonase				BPUM_2474
	6-phosphogluconate dehydrogenase	gndA	yqjI	yqjI
	6-phosphogluconate dehydrogenase	gntZ	gntZ
	ribulose-5-phosphate 3-epimerase	rpe	rpe	rpe	rpe
	ribose 5-phosphate epimerase	ywlF	ywlF	ywlF	ywlF
	transaldolase	ywjH	tal	ywjH	ywjH
	transketolase	tkt	tktA	tkt	tkt
TCA	aconitate hydratase	citB	citB	citB	citB
	isocitrate dehydrogenase	citC (idh)	icd	Icd	BPUM_2555
	2-oxoglutarate dehydrogenase	odhAB	odhA	odhAB	BPUM_1862
	succinyl-CoA synthetase	sucCD	sucCD	sucCD	sucCD
	succinate dehydrogenase	sdhCAB	sdhBAC	sdhBAC	sdhBAC
	fumarate hydratase	citG	citG	citG	fumC
	malate dehydrogenase	citH (mdh)	citH	mdh	BPUM_2554
	citrate synthase	citA	citA	citA	BPUM_1848
	citrate synthase	citZ	citZ	citZ	citZ
	citrate synthase	mmgD	mmgD	mmgD
malic enzyme	malate oxidoreductase (NAD+)	maeA (ywkA)	ywkA	ywkA	BPUM_2635
	malate dehydrogenase (NAD+)	malS	malS	malS
	malate oxidoreductase (NADP+)	ytsJ	ytsJ	ytsJ	BPUM_2565
	malate oxidoreductase (NAD+)	mleA (yqkJ)	mleA	mleA
anaplerosis	pyruvate carboxylase	pycA	pycA	pycA	BPUM_1377
gluconeogenesis	phosphoenolpyruvate carboxykinase	pckA	pckA	pckA	BPUM_2687
lactate metab.	L-lactate dehydrogenase	lctE	ldh	ldh	ldh
acetoin metab.	acetolactate synthase	alsS	alsS	alsS	BPUM_2471
	alpha-acetolactate decarboxylase	alsD	alsD	alsD	BPUM_3272
		acoABCL	acoA	acoA
acetate metab.	phosphotransacetylase	pta	pta	pta	BPUM_2148
	acetate kinase	ackA	ackA	ackA	BPUM_2579
	acylphosphatase	yflL	BL03100	yflL	BPUM_0715
	acetyl-CoA synthetase	acsA	acsA	acsA	BPUM_1779
