# Supplementary material for: Maintenance metabolism and carbon fluxes in Bacillus species
Source: Microb Cell Fact. 2008 Jun 18;7:19. doi: 10.1186/1475-2859-7-19 (PMC2442585; doi:10.1186/1475-2859-7-19)
Supplement: Additional file 2 — flux ratios of glucose batch experiments [file 1475-2859-7-19-S2.xls]

## Sheet: batch
Flux ratios of glucose batch experiments
Ratio	B. subtilis		B. subtilis		B. subtilis		B. subtilis
	wild type		spo0A		sigE		natto
U-13C glucose exp.	RATIO	ERROR	RATIO	ERROR	RATIO	ERROR	RATIO	ERROR
PEP through PPP (ub)	0.336	0.079	0.171	0.053	0.158	0.075	0.31	0.067
PEP through TK (ub)	0.134	0.032	0.069	0.021	0.063	0.03	0.124	0.027
P5P from G6P (lb)	NaN	NaN	NaN	NaN	NaN	NaN	0.806	0.034
P5P from G3P and S7P	NaN	NaN	NaN	NaN	NaN	NaN	0.167	0.034
P5P from E4P	NaN	NaN	NaN	NaN	NaN	NaN	0.027	0.034
E4P through TK	0.351	0.031	0.352	0.023	0.427	0.028	0.257	0.024
E4P from P5P	NaN	NaN	NaN	NaN	NaN	NaN	1.537	0.34
SER from GLY	0.013	0.057	0.078	0.053	0.106	0.054	NaN	NaN
GLY from SER	1.01	0.044	0.971	0.039	0.948	0.044	NaN	NaN
OAA from PYR	0.572	0.027	0.686	0.038	0.584	0.035	0.764	0.03
PEP from OAA	0.008	0.017	-0.022	0.012	0.012	0.017	0.005	0.013
PYR from MAL (ub)	0.119	0.044	0.261	0.056	0.159	0.047	0.183	0.066
PYR from MAL (lb)	0.051	0.019	0.082	0.014	0.066	0.019	0.043	0.014
Labeled CO2	0.095	0.011	0.137	0.015	0.112	0.016	0.144	0.011
1-13C glucose exp.
SER through glycolysis	0.729	0.011	0.712	0.011	0.729	0.015	0.653	0.011
PEP from OAA	0.009	0.057	0.004	0.072	0.056	0.049	0.033	0.096
Ratio	B. licheniformis		B. licheniformis		Bacillus		Bacillus
	T218a		T380B		amyloliquefaciens		pumilus
U-13C glucose exp.	RATIO	ERROR	RATIO	ERROR	RATIO	ERROR	RATIO	ERROR
PEP through PPP (ub)	0.21	0.067	0.252	0.067	0.199	0.067	0.139	0.072
PEP through TK (ub)	0.084	0.027	0.101	0.027	0.08	0.027	0.056	0.029
P5P from G6P (lb)	0.434	0.032	0.396	0.044	0.725	0.052	0.939	0.038
P5P from G3P and S7P	0.485	0.03	0.475	0.041	0.293	0.048	0.049	0.037
P5P from E4P	0.081	0.031	0.128	0.043	-0.018	0.05	0.012	0.038
E4P through TK	0.388	0.021	0.468	0.025	0.234	0.023	0.106	0.024
E4P from P5P	0.801	0.066	0.985	0.1	0.799	0.153	2.168	1.724
SER from GLY	-0.052	0.05	0.115	0.045	-0.005	0.051	0.158	0.048
GLY from SER	0.982	0.035	0.991	0.035	1.011	0.036	1.028	0.039
OAA from PYR	0.854	0.035	0.79	0.033	0.677	0.025	0.786	0.032
PEP from OAA	0.034	0.012	-0.067	0.016	0.06	0.013	0	0.012
PYR from MAL (ub)	0.311	0.122	0.521	0.107	-0.063	0.052	0.305	0.079
PYR from MAL (lb)	0.045	0.014	0.11	0.015	-0.02	0.017	0.065	0.014
Labeled CO2	0.083	0.009	0.098	0.01	0.099	0.01	0.101	0.01
1-13C glucose exp.
SER through glycolysis	0.698	0.011	0.639	0.011	0.796	0.011	0.711	0.011
PEP from OAA	0.021	0.112	0.012	0.12	-0.005	0.059	0.03	0.065
