# Supplementary material for: Maintenance metabolism and carbon fluxes in Bacillus species
Source: Microb Cell Fact. 2008 Jun 18;7:19. doi: 10.1186/1475-2859-7-19 (PMC2442585; doi:10.1186/1475-2859-7-19)
Supplement: Additional file 3 — flux ratios from chemostat experiments [file 1475-2859-7-19-S3.xls]

## Sheet: B. subtilis wild type
B. subtilis wild type
Dilution rate (h-1)	0.0538		0.0675		0.1168		0.1481		0.344		0.41357		0.5209
U-13C glucose exp.	RATIO	ERROR	RATIO	ERROR	RATIO	ERROR	RATIO	ERROR	RATIO	ERROR	RATIO	ERROR	RATIO	ERROR
PEP through PPP (ub)	0.162	0.047	NaN	NaN	0.148	0.067	0.201	0.047	0.148	0.047	0.155	0.047	0.144	0.047
PEP through TK (ub)	0.065	0.019	NaN	NaN	0.059	0.027	0.081	0.019	0.059	0.019	0.062	0.019	0.057	0.019
P5P from G6P (lb)	NaN	NaN	NaN	NaN	NaN	NaN	NaN	NaN	NaN	NaN	NaN	NaN	0.434	0.043
P5P from G3P and S7P	NaN	NaN	NaN	NaN	NaN	NaN	NaN	NaN	NaN	NaN	NaN	NaN	0.302	0.041
P5P from E4P	NaN	NaN	NaN	NaN	NaN	NaN	NaN	NaN	NaN	NaN	NaN	NaN	0.264	0.042
E4P through TK	0.407	0.021	0.448	0.034	0.509	0.03	0.412	0.021	0.487	0.02	0.465	0.02	0.364	0.02
E4P from P5P	NaN	NaN	NaN	NaN	NaN	NaN	NaN	NaN	NaN	NaN	NaN	NaN	1.207	0.176
SER from GLY	0.071	0.053	0.339	0.059	0.266	0.053	0.024	0.054	0.054	0.047	0.131	0.041	-0.019	0.051
GLY from SER	0.979	0.035	0.936	0.04	0.982	0.044	1.019	0.037	0.998	0.035	0.988	0.034	0.975	0.034
OAA from PYR	0.343	0.028	0.437	0.034	0.382	0.029	0.39	0.024	0.384	0.023	0.383	0.022	0.421	0.025
PEP from OAA	0.107	0.011	0.254	0.017	0.009	0.017	0.084	0.012	-0.014	0.012	0.002	0.012	0.016	0.011
PYR from MAL (ub)	0.092	0.023	-0.195	0.053	0.186	0.031	0.063	0.026	0.157	0.023	0.146	0.023	0.103	0.024
PYR from MAL (lb)	0.06	0.015	-0.11	0.029	0.115	0.019	0.038	0.016	0.097	0.014	0.09	0.014	0.06	0.014
Labeled CO2	0.045	0.017	0.184	0.028	0.215	0.03	0.151	0.02	0.172	0.021	0.144	0.019	0.167	0.019
Dilution rate (h-1)	0.047		0.061		0.205		0.244		0.42		0.392
1-13C glucose exp.	RATIO	ERROR	RATIO	ERROR	RATIO	ERROR	RATIO	ERROR	RATIO	ERROR	RATIO	ERROR
SER through glycolysis	0.819	0.011	0.805	0.011	0.753	0.011	0.81	0.011	0.725	0.011	0.763	0.011
PEP from OAA	0.118	0.026	0.049	0.03	-0.003	0.027	0.046	0.03	0.012	0.035	0.033	0.033

## Sheet: B. subtilis spo0A
B. subtilis spo0A
Dilution rate (h-1)	0.1148		0.2015		0.3003		0.3949		0.5092
U-13C glucose exp.	RATIO	ERROR	RATIO	ERROR	RATIO	ERROR	RATIO	ERROR	RATIO	ERROR
PEP through PPP (ub)	NaN	NaN	0.242	0.047	0.159	0.047	0.192	0.067	0.182	0.067
PEP through TK (ub)	NaN	NaN	0.097	0.019	0.064	0.019	0.077	0.027	0.073	0.027
P5P from G6P (lb)	0.385	0.049	NaN	NaN	NaN	NaN	NaN	NaN	NaN	NaN
P5P from G3P and S7P	0.635	0.046	NaN	NaN	NaN	NaN	NaN	NaN	NaN	NaN
P5P from E4P	-0.02	0.047	NaN	NaN	NaN	NaN	NaN	NaN	NaN	NaN
E4P through TK	0.521	0.022	0.578	0.021	0.556	0.019	0.397	0.019	0.509	0.018
E4P from P5P	0.82	0.068	NaN	NaN	NaN	NaN	NaN	NaN	NaN	NaN
SER from GLY	NaN	NaN	0.167	0.047	0.17	0.041	0.139	0.041	0.185	0.039
GLY from SER	NaN	NaN	NaN	NaN	0.98	0.034	0.973	0.034	0.988	0.035
OAA from PYR	0.293	0.047	0.35	0.024	0.316	0.02	0.326	0.021	0.323	0.021
PEP from OAA	0.097	0.013	0.009	0.014	-0.05	0.012	-0.035	0.011	-0.07	0.012
PYR from MAL (ub)	0.221	0.03	0.16	0.024	0.183	0.02	0.149	0.02	0.181	0.019
PYR from MAL (lb)	0.157	0.019	0.104	0.015	0.125	0.013	0.1	0.013	0.123	0.012
Labeled CO2	0.181	0.052	0.149	0.023	0.13	0.021	0.152	0.022	0.149	0.023
Dilution rate (h-1)	0.048		0.0581		0.212		0.372
1-13C glucose exp.	RATIO	ERROR	RATIO	ERROR	RATIO	ERROR	RATIO	ERROR
SER through glycolysis	0.831	0.011	0.791	0.011	0.83	0.011	0.7	0.011
PEP from OAA	0.087	0.028	0.091	0.029	0.031	0.034	0.031	0.027

## Sheet: B. subtilis sigE
B. subtilis sigE
Dilution rate (h-1)	0.05		0.0523		0.1117		0.1925		0.1845		0.3221		0.3984		0.5353		0.4593
U-13C glucose exp.	RATIO	ERROR	RATIO	ERROR	RATIO	ERROR	RATIO	ERROR	RATIO	ERROR	RATIO	ERROR	RATIO	ERROR	RATIO	ERROR	RATIO	ERROR
PEP through PPP (ub)	0.261	0.047	0.262	0.047	0.231	0.047	NaN	NaN	0.178	0.047	0.161	0.047	0.131	0.047	0.148	0.047	0.176	0.047
PEP through TK (ub)	0.104	0.019	0.105	0.019	0.092	0.019	NaN	NaN	0.071	0.019	0.064	0.019	0.052	0.019	0.059	0.019	0.07	0.019
P5P from G6P (lb)	NaN	NaN	NaN	NaN	NaN	NaN	NaN	NaN	NaN	NaN	NaN	NaN	NaN	NaN	NaN	NaN	0.703	0.042
P5P from G3P and S7P	NaN	NaN	NaN	NaN	NaN	NaN	NaN	NaN	NaN	NaN	NaN	NaN	NaN	NaN	NaN	NaN	0.337	0.04
P5P from E4P	NaN	NaN	NaN	NaN	NaN	NaN	NaN	NaN	NaN	NaN	NaN	NaN	NaN	NaN	NaN	NaN	-0.04	0.041
E4P through TK	0.605	0.022	0.631	0.021	0.505	0.027	0.372	0.03	0.433	0.019	0.466	0.02	0.498	0.018	0.401	0.02	0.452	0.02
E4P from P5P	NaN	NaN	NaN	NaN	NaN	NaN	NaN	NaN	NaN	NaN	NaN	NaN	NaN	NaN	NaN	NaN	1.342	0.171
SER from GLY	0.096	0.055	0.329	0.042	0.237	0.05	NaN	NaN	0.207	0.046	0.081	0.046	0.175	0.037	0.01	0.049	0.082	0.045
GLY from SER	0.996	0.036	0.906	0.038	1.023	0.042	NaN	NaN	0.937	0.037	0.997	0.035	0.972	0.034	0.973	0.034	0.981	0.034
OAA from PYR	0.329	0.021	0.355	0.021	0.335	0.028	0.42	0.028	0.51	0.035	0.324	0.021	0.318	0.021	0.461	0.026	0.402	0.025
PEP from OAA	0.074	0.014	0.03	0.014	0.067	0.017	0.064	0.016	-0.005	0.011	0.035	0.012	-0.067	0.012	0.004	0.011	0.01	0.012
PYR from MAL (ub)	0.109	0.026	0.19	0.025	0.066	0.031	0.06	0.033	0.252	0.033	0.098	0.022	0.221	0.02	0.129	0.026	0.122	0.024
PYR from MAL (lb)	0.073	0.017	0.123	0.016	0.044	0.02	0.035	0.019	0.123	0.013	0.066	0.015	0.151	0.012	0.069	0.014	0.073	0.014
Labeled CO2	0.14	0.022	0.14	0.021	0.161	0.03	0.161	0.022	0.199	0.024	0.156	0.023	0.165	0.024	0.162	0.018	0.173	0.021
Dilution rate (h-1)	0.048		0.044		0.057		0.195		0.403
1-13C glucose exp.	RATIO	ERROR	RATIO	ERROR	RATIO	ERROR	RATIO	ERROR	RATIO	ERROR
SER through glycolysis	0.848	0.011	0.869	0.011	0.708	0.011	0.753	0.011	0.75	0.011
PEP from OAA	0.08	0.028	0.12	0.024	0.003	0.033	0.045	0.031	0	0.063

## Sheet: B. subtilis natto
B. subtilis natto
Dilution rate (h-1)	0.04933		0.11		0.22237
U-13C glucose exp.	RATIO	ERROR	RATIO	ERROR	RATIO	ERROR
PEP through PPP (ub)	0.271	0.047	0.276	0.047	0.227	0.047
PEP through TK (ub)	0.109	0.019	0.11	0.019	0.091	0.019
P5P from G6P (lb)	NaN	NaN	NaN	NaN	0.419	0.035
P5P from G3P and S7P	NaN	NaN	NaN	NaN	0.466	0.035
P5P from E4P	NaN	NaN	NaN	NaN	0.115	0.035
E4P through TK	0.579	0.02	0.609	0.021	0.478	0.02
E4P from P5P	NaN	NaN	NaN	NaN	1.024	0.087
SER from GLY	0.228	0.047	0.316	0.048	0.18	0.047
GLY from SER	0.973	0.033	1.078	0.038	1.018	0.035
OAA from PYR	0.332	0.022	0.448	0.027	0.401	0.025
PEP from OAA	0.067	0.013	0.046	0.013	0.058	0.012
PYR from MAL (ub)	0.142	0.024	0.185	0.029	0.053	0.025
PYR from MAL (lb)	0.095	0.016	0.102	0.015	0.032	0.015
Labeled CO2	0.108	0.021	0.135	0.019	0.129	0.018
Dilution rate (h-1)	0.046		0.09439
1-13C glucose exp.	RATIO	ERROR	RATIO	ERROR
SER through glycolysis	0.835	0.011	0.753	0.011
PEP from OAA	0.103	0.034	0.056	0.043

## Sheet: B. licheniformis T218a
B. licheniformis T218a
Dilution rate (h-1)	0.0527063		0.0407059		0.0963333		0.211803
Ratio
U-13C glucose exp.	RATIO	ERROR	RATIO	ERROR	RATIO	ERROR	RATIO	ERROR
PEP through PPP (ub)	0.329	0.047	0.386	0.047	0.42	0.047	NaN	NaN
PEP through TK (ub)	0.132	0.019	0.155	0.019	0.168	0.019	NaN	NaN
P5P from G6P (lb)	-0.196	0.039	NaN	NaN	NaN	NaN	NaN	NaN
P5P from G3P and S7P	0.682	0.037	NaN	NaN	NaN	NaN	NaN	NaN
P5P from E4P	0.514	0.038	NaN	NaN	NaN	NaN	NaN	NaN
E4P through TK	0.501	0.022	0.514	0.021	0.678	0.02	0.468	0.02
E4P from P5P	0.735	0.052	NaN	NaN	NaN	NaN	NaN	NaN
SER from GLY	0.406	0.043	NaN	NaN	0.424	0.045	0.043	0.053
GLY from SER	0.955	0.037	NaN	NaN	1.096	0.047	1.059	0.043
OAA from PYR	0.464	0.031	0.504	0.033	0.498	0.032	0.541	0.034
PEP from OAA	0.094	0.013	0.129	0.013	0.03	0.013	0.04	0.012
PYR from MAL (ub)	0.188	0.032	0.159	0.036	0.344	0.036	0.232	0.036
PYR from MAL (lb)	0.101	0.016	0.079	0.017	0.173	0.014	0.106	0.014
Labeled CO2	0.119	0.018	0.13	0.018	0.153	0.019	0.133	0.017
Dilution rate (h-1)	0.05137		0.10609		0.241
1-13C glucose exp.
SER through glycolysis	0.829	0.011	0.807	0.011	0.783	0.011
PEP from OAA	0.024	0.034	-0.011	0.04	0.032	0.041

## Sheet: B. licheniformis T380B
B. licheniformis T380B
Dilution rate (h-1)	0.052		0.048107		0.1158		0.2048		0.1819
U-13C glucose exp.	RATIO	ERROR	RATIO	ERROR	RATIO	ERROR	RATIO	ERROR	RATIO	ERROR
PEP through PPP (ub)	0.508	0.047	0.425	0.047	0.363	0.047	0.362	0.047	NaN	NaN
PEP through TK (ub)	0.203	0.019	0.17	0.019	0.145	0.019	0.145	0.019	NaN	NaN
P5P from G6P (lb)	0.168	0.051	NaN	NaN	0.175	0.041	0.055	0.046	NaN	NaN
P5P from G3P and S7P	0.75	0.047	NaN	NaN	0.786	0.04	0.648	0.043	NaN	NaN
P5P from E4P	0.082	0.049	NaN	NaN	0.039	0.041	0.297	0.044	NaN	NaN
E4P through TK	0.654	0.02	0.68	0.02	0.622	0.02	0.547	0.022	0.295	0.023
E4P from P5P	0.872	0.061	NaN	NaN	0.792	0.047	0.844	0.065	NaN	NaN
SER from GLY	0.467	0.039	0.486	0.038	NaN	NaN	0.16	0.053	-0.018	0.071
GLY from SER	0.985	0.038	1.04	0.046	NaN	NaN	1.031	0.041	0.947	0.04
OAA from PYR	0.423	0.033	0.453	0.03	0.477	0.031	0.458	0.028	0.39	0.032
PEP from OAA	0.006	0.013	0.027	0.013	0.029	0.013	0.034	0.013	0.046	0.012
PYR from MAL (ub)	0.287	0.029	0.337	0.032	0.314	0.033	0.161	0.029	0.19	0.027
PYR from MAL (lb)	0.165	0.014	0.184	0.014	0.164	0.014	0.087	0.015	0.116	0.015
Labeled CO2	0.124	0.022	0.134	0.019	0.139	0.019	0.158	0.019	0.123	0.024
Dilution rate (h-1)	0.067		0.11257		0.2063
1-13C glucose exp.	RATIO	ERROR	RATIO	ERROR	RATIO	ERROR
SER through glycolysis	0.821	0.011	0.472	0.011	0.772	0.011
PEP from OAA	0.019	0.03	0.012	0.03	-0.041	0.036

## Sheet: B. pumilus
B. pumilus
Dilution rate (h-1)	0.0518		0.1037
Ratio
U-13C glucose exp.
PEP through PPP (ub)	0.117	0.047	0.083	0.047
PEP through TK (ub)	0.047	0.019	0.033	0.019
P5P from G6P (lb)	NaN	NaN	NaN	NaN
P5P from G3P and S7P	NaN	NaN	NaN	NaN
P5P from E4P	NaN	NaN	NaN	NaN
E4P through TK	0.37	0.021	0.499	0.022
E4P from P5P	NaN	NaN	NaN	NaN
SER from GLY	0.259	0.038	NaN	NaN
GLY from SER	0.95	0.037	NaN	NaN
OAA from PYR	0.546	0.031	0.464	0.028
PEP from OAA	0.07	0.012	-0.053	0.014
PYR from MAL (ub)	0.264	0.037	0.421	0.033
PYR from MAL (lb)	0.12	0.015	0.226	0.013
Labeled CO2	0.122	0.015	0.126	0.018
Dilution rate (h-1)	0.05875		0.0934
Ratio
1-13C glucose exp.
SER through glycolysis	0.505	0.011	0.826	0.011
PEP from OAA	-0.0137	0.187	0.046	0.033
