# Supplementary material for: Maintenance metabolism and carbon fluxes in Bacillus species
Source: Microb Cell Fact. 2008 Jun 18;7:19. doi: 10.1186/1475-2859-7-19 (PMC2442585; doi:10.1186/1475-2859-7-19)
Supplement: Additional file 4 — Absolute net and relative fluxes of B. subtilis wild type, spo0A and sigE mutants during batch cultivation [file 1475-2859-7-19-S4.xls]

## Sheet: B. subtilis batch
Absolute net (mmol g-1 h-1) and relative fluxes of B. subtilis wild type, spo0A, and sigE mutants during batch cultivation
Bacillus subtilis	wild type		spo0A		sigE		natto			wild type		spo0A		sigE		natto
	value	error	value	error	value	error	value	error		value	error	value	error	value	error	value	error
µmax (h-1)	0.67	0.02	0.71	0.03	0.67	0.01	0.69	0.02		0.67	0.02	0.71	0.03	0.67	0.01	0.69	0.02
qglucose	8.71	0.64	11.3	0.3	7.9	0.74	10.83	0.74		8.71	0.64	11.3	0.3	7.9	0.74	10.83	0.74
qacetate	4.28	0.29	7.02	0.21	3.6	0.08	9.6	0.85		4.28	0.29	7.02	0.21	3.6	0.08	9.6	0.85
REACTIONS
GLC + ATP -> G6P	9.20667	0.500874	11.2952	0.299502	8.28421	0.623437	11.2985	0.601045		100	0	100	0	100	0	100	0
G6P -> 6PG + NADPH	2.93504	0.167363	3.58727	0.135363	2.61597	0.216723	4.29642	0.299121		31.8795	0.964083	31.7593	0.948064	31.5778	1.01332	38.0265	1.77739
6PG -> Ru5P + CO2 + NADPH	2.93504	0.167361	3.58727	0.135362	2.61597	0.216722	4.29642	0.29912		31.8795	0.964082	31.7593	0.948064	31.5778	1.01332	38.0265	1.77739
G6P -> F6P	6.10255	0.368364	7.5486	0.242503	5.5151	0.421282	6.83704	0.427646		66.2841	0.985092	66.8303	0.963103	66.5736	1.07845	60.513	1.78278
Ru5P -> X5P	1.5034	0.105313	1.88867	0.0881145	1.33321	0.113254	2.38523	0.194219		16.3295	0.61322	16.721	0.608228	16.0934	0.620444	21.1111	1.18161
Ru5P -> R5P	1.43164	0.0712628	1.69861	0.0605585	1.28276	0.114269	1.91119	0.11103		15.55	0.517465	15.0383	0.476982	15.4844	0.691152	16.9154	0.675541
F6P + ATP -> 2T3P	7.60595	0.448992	9.43727	0.278078	6.84831	0.517021	9.22227	0.524293		82.6135	0.569532	83.5513	0.515835	82.667	0.813114	81.624	0.700101
X5P + R5P -> S7P + T3P	0.917607	0.0551167	1.1261	0.0450743	0.8169	0.0679377	1.36684	0.0990743		9.96676	0.322403	9.96978	0.315489	9.86093	0.329552	12.0975	0.594323
X5P + E4P -> F6P + T3P	0.585793	0.0530443	0.762562	0.0466781	0.516312	0.0505938	1.0184	0.0967582		6.3627	0.345231	6.75122	0.333346	6.23249	0.393193	9.01356	0.607334
S7P + T3P -> E4P + F6P	0.917607	0.0551123	1.1261	0.04507	0.8169	0.0679344	1.36684	0.0990717		9.96676	0.322402	9.96978	0.315489	9.86093	0.329552	12.0975	0.594322
T3P -> PGA + ATP + NADH	15.7312	0.939625	19.582	0.582763	14.1527	1.06988	19.4017	1.11074		170.868	1.15896	173.366	1.01439	170.84	1.81527	171.72	1.0783
PGA -> PEP	14.6222	0.932628	18.3607	0.596347	13.1475	1.0069	18.2339	1.10012		158.821	1.71183	162.553	1.51172	158.705	2.78978	161.384	1.4976
PEP -> PYR + ATP	14.9185	1.69134	17.9831	1.30287	13.1715	1.4363	17.7037	2.53846		162.04	9.14621	159.21	10.3153	158.995	10.8888	156.691	14.7553
PYR -> AcCoA + CO2 + NADH	9.51278	0.922082	12.7764	0.710308	8.51145	0.838356	12.8704	1.07273		103.325	4.08571	113.114	3.73565	102.743	6.97074	113.913	3.44676
OAA + AcCoA -> OGA + CO2 + NADPH	4.5564	0.917394	5.0065	0.758264	4.24383	0.836023	2.75662	0.796666		49.4903	5.05456	44.3242	4.41295	51.2279	7.56597	24.3982	5.49989
OGA -> MAL + CO2 + 0.5*ATP + 2NADH	3.66662	0.922143	4.03451	0.78661	3.43616	0.842622	1.82255	0.794514		39.8257	5.40241	35.7188	4.78591	41.4784	8.29187	16.1309	5.58445
MAL -> OAA + NADH	2.92458	0.767934	2.17097	0.501438	2.47729	0.64722	1.03699	0.615199		31.7659	4.98417	19.2203	4.13371	29.9037	6.44453	9.17813	4.56861
MAL -> PYR + CO2 + NADPH	0.742034	0.308785	1.86354	0.717716	0.958873	0.311884	0.785556	0.304784		8.05975	2.86361	16.4985	5.34225	11.5747	3.46412	6.95276	2.35743
OAA + ATP -> PEP + CO2	0.985359	0.932828	0.373714	1.14707	0.648264	0.727795	0.19166	1.81662		10.7027	8.13416	3.30862	10.1549	7.8253	8.49149	1.69634	14.2693
PYR + ATP + CO2 -> OAA	4.0215	0.99161	4.75167	0.970203	3.68958	0.824648	3.38987	1.92665		43.6803	7.00415	42.0681	7.82472	44.5375	8.12074	30.0029	14.4381
AcCoA -> Acetate + ATP	4.21641	0.285171	7.01994	0.210002	3.5971	0.0799523	9.36592	0.820493		45.7974	3.06375	62.1499	1.8592	43.4212	0.964794	82.8954	5.82039
NADPH -> NADH	-0.477487	1.63949	1.44854	1.93871	-0.111104	1.7724	-0.0142841	1.60025		-5.18632	13.1599	12.8244	13.9741	-1.34115	21.1698	-0.126425	11.4581
O2 + 2NADH -> 2P/O x ATP	18.9669	2.87538	23.6342	2.33281	17.2686	2.64824	20.0056	2.6338		206.013	14.6257	209.242	13.1699	208.453	24.1528	177.064	12.9347
