# Supplementary material for: Maintenance metabolism and carbon fluxes in Bacillus species
Source: Microb Cell Fact. 2008 Jun 18;7:19. doi: 10.1186/1475-2859-7-19 (PMC2442585; doi:10.1186/1475-2859-7-19)
Supplement: Additional file 5 — Absolute net and relative fluxes of B. subtilis at different dilution rates. [file 1475-2859-7-19-S5.xls]

## Sheet: B. subtilis  WT chemostat
Absolute net (mmol g-1 h-1) and relative fluxes of B. subtilis at different dilution rates (D)
	value	error	value	error	value	error		value	error	value	error	value	error
D (h-1)	0.051	0.01	0.19	0.02	0.4	0.01		0.051	0.01	0.19	0.02	0.4	0.01
qglucose	0.93	0.09	2.93	0.27	5.04	0.49		0.93	0.09	2.93	0.27	5.04	0.49
qacetate	0	0	0	0	0	0		0	0	0	0	0	0
REACTIONS
GLC + ATP -> G6P	0.929995	0.0900056	2.89602	0.241845	5.32058	0.479067		100	0	100	0	100	0
G6P -> 6PG + NADPH	0.177007	0.0238562	0.846745	0.189081	1.46905	0.332902		19.0331	1.95357	29.2382	6.29845	27.6107	6.03613
6PG -> Ru5P + CO2 + NADPH	0.177007	0.0238424	0.846745	0.18908	1.46905	0.332901		19.0331	1.95357	29.2382	6.29845	27.6107	6.03613
G6P -> F6P	0.71423	0.0809689	1.92425	0.263287	3.67834	0.500478		76.7993	3.34627	66.4446	6.34724	69.1343	6.05224
Ru5P -> X5P	0.0975256	0.0124449	0.474473	0.125134	0.774388	0.219715		10.4867	0.757188	16.3836	4.18863	14.5546	4.0275
Ru5P -> R5P	0.079481	0.0183816	0.372272	0.0669865	0.694664	0.11798		8.5464	1.89284	12.8546	2.21701	13.0562	2.092
F6P + ATP -> 2T3P	0.811755	0.0915575	2.39872	0.230239	4.45273	0.447064		87.286	3.66789	82.8282	2.43207	83.6888	2.18745
X5P + R5P -> S7P + T3P	0.0585884	0.0095966	0.276998	0.0632054	0.469487	0.110806		6.29987	0.868506	9.56478	2.10744	8.82398	2.01397
X5P + E4P -> F6P + T3P	0.0389371	0.0103278	0.197475	0.0632113	0.304901	0.110295		4.18681	0.962881	6.81882	2.12603	5.73061	2.03745
S7P + T3P -> E4P + F6P	0.0585884	0.00957069	0.276998	0.0632015	0.469487	0.110804		6.29987	0.868505	9.56478	2.10744	8.82398	2.01397
T3P -> PGA + ATP + NADH	1.63885	0.190472	4.92134	0.462648	9.11615	0.893092		176.222	8.07644	169.934	3.59286	171.338	2.95304
PGA -> PEP	1.57797	0.196984	4.66915	0.461099	8.58142	0.875808		169.675	9.70993	161.226	4.3576	161.287	3.72207
PEP -> PYR + ATP	1.70801	0.223158	4.88986	0.513232	8.3816	1.00305		183.658	11.7546	168.847	6.01216	157.532	7.63136
PYR -> AcCoA + CO2 + NADH	1.22999	0.253432	3.29641	0.447436	5.92819	0.816786		132.258	19.6698	113.825	7.88926	111.42	7.57789
OAA + AcCoA -> OGA + CO2 + NADPH	1.11782	0.270903	2.91653	0.451254	5.35067	0.816905		120.197	22.185	100.708	8.84909	100.566	8.46717
OGA -> MAL + CO2 + 0.5*ATP + 2NADH	1.05549	0.285411	2.67145	0.451894	4.88476	0.816942		113.494	24.188	92.2455	9.45114	91.8088	9.16552
MAL -> OAA + NADH	0.909122	0.186612	2.25541	0.340556	3.80716	0.650707		97.7557	14.5843	77.8795	6.83028	71.5553	7.5152
MAL -> PYR + CO2 + NADPH	0.146366	0.132273	0.416045	0.153978	1.0776	0.20914		15.7384	13.2678	14.3661	4.49223	20.2535	2.88468
OAA + ATP -> PEP + CO2	0.17533	0.0293223	0.399233	0.0881594	0.15574	0.258534		18.8528	2.35626	13.7856	2.63024	2.92712	4.61295
PYR + ATP + CO2 -> OAA	0.473121	0.102603	1.41985	0.195438	2.40503	0.372001		50.8735	8.38258	49.0274	4.04512	45.2024	4.39355
AcCoA -> Acetate + ATP	0	0	0	0.000999999	0	0.001		0	0	0	0.001	0	0.001
NADPH -> NADH	0.7643	0.796531	1.75796	1.05797	3.07388	1.55887		82.1833	42.1308	60.7025	32.6664	57.7734	26.1532
O2 + 2NADH -> 2P/O x ATP	3.39183	0.843365	9.07374	1.4221	16.5043	2.52934		364.715	69.4745	313.317	28.4248	310.197	26.8009
