# Supplementary material for: Maintenance metabolism and carbon fluxes in Bacillus species
Source: Microb Cell Fact. 2008 Jun 18;7:19. doi: 10.1186/1475-2859-7-19 (PMC2442585; doi:10.1186/1475-2859-7-19)
Supplement: Additional file 6 — Absolute net and relative fluxes of different bacilli during batch cultivation [file 1475-2859-7-19-S6.xls]

## Sheet: Bacilli batch
Absolute net (mmol g-1 h-1) and relative fluxes of different bacilli during batch cultivation
Strain	B. lich T218a		B. lich T380B		B. amylo		B. pum			B. lich T218a		B. lich T380B		B. amylo		B. pum
	value	error	value	error	value	error	value	error		value	error	value	error	value	error	value	error
µmax (h-1)	0.37	0.02	0.49	0.05	0.32	0.01	0.28	0.02		0.37	0.02	0.49	0.05	0.32	0.01	0.28	0.02
qglucose	4.81	0.67	6.67	0.61	6.05	0.24	4.17	1.22		4.81	0.67	6.67	0.61	6.05	0.24	4.17	1.22
qacetate	2.8	0.2	4.17	0.7	0	0	1.4	0.6		2.8	0.2	4.17	0.7	0	0	1.4	0.6
qpyruvate					5.45	0.05
REACTIONS
GLC + ATP -> G6P	4.80948	0.47475	6.66986	0.169993	5.90509	0.213692	4.16985	0.296263		100	0	100	0	100	0	100	0
G6P -> 6PG + NADPH	1.58408	0.149091	2.61143	0.0962381	1.2974	0.0720522	1.23781	0.112577		32.9366	0.975907	39.1528	1.11286	21.9709	0.991165	29.6847	1.82899
6PG -> Ru5P + CO2 + NADPH	1.58408	0.149089	2.61143	0.0962366	1.2974	0.0720475	1.23781	0.112575		32.9366	0.975906	39.1528	1.11286	21.9709	0.991164	29.6847	1.82899
G6P -> F6P	3.04014	0.33687	3.86088	0.132747	4.43209	0.181589	2.77137	0.228651		63.2116	1.02561	57.8854	1.14063	75.0554	1.04229	66.4621	1.96978
Ru5P -> X5P	0.852567	0.0987652	1.44412	0.0634081	0.694151	0.0456995	0.682938	0.0742263		17.7268	0.60958	21.6514	0.727312	11.7551	0.622536	16.378	1.19226
Ru5P -> R5P	0.73151	0.0549364	1.16732	0.0429164	0.603249	0.0335296	0.554868	0.0467753		15.2098	0.5841	17.5014	0.565609	10.2157	0.5086	13.3067	0.903688
F6P + ATP -> 2T3P	3.89271	0.428957	5.305	0.155923	5.12624	0.20148	3.45431	0.273671		80.9384	0.721766	79.5368	0.65834	86.8105	0.634098	82.8401	1.26958
X5P + R5P -> S7P + T3P	0.508911	0.0500264	0.837136	0.0326363	0.417775	0.0244541	0.401577	0.037853		10.5814	0.346632	12.551	0.381611	7.07483	0.340871	9.63049	0.621379
X5P + E4P -> F6P + T3P	0.343657	0.0504479	0.606982	0.034156	0.276376	0.0246697	0.281361	0.0394086		7.14541	0.372751	9.10038	0.410434	4.6803	0.352	6.74752	0.676099
S7P + T3P -> E4P + F6P	0.508911	0.0500226	0.837136	0.0326316	0.417775	0.0244437	0.401577	0.0378478		10.5814	0.346632	12.551	0.381611	7.07483	0.34087	9.63049	0.621379
T3P -> PGA + ATP + NADH	8.02686	0.905261	11.116	0.332261	10.4302	0.415799	7.09789	0.576452		166.897	1.53472	166.66	1.36015	176.631	1.27885	170.219	2.80084
PGA -> PEP	7.49091	0.907709	10.3592	0.344632	9.97225	0.41801	6.71242	0.586978		155.753	2.06774	155.314	1.93123	168.875	1.67488	160.975	3.86926
PEP -> PYR + ATP	7.20753	0.994576	10.4888	0.407534	10.0615	0.79129	6.65482	0.790923		149.861	8.2806	157.257	3.39548	170.387	10.3384	159.594	12.8507
PYR -> AcCoA + CO2 + NADH	4.77977	0.92826	6.67586	0.44192	2.1434	0.439794	4.70055	0.687673		99.3822	4.53513	100.09	4.5718	36.2975	3.72097	112.727	9.44382
OAA + AcCoA -> OGA + CO2 + NADPH	1.37073	0.954034	1.80137	1.0473	1.5784	0.445449	2.79589	0.937355		28.5007	6.44438	27.0077	14.9514	26.7295	4.01344	67.0502	17.9618
OGA -> MAL + CO2 + 0.5*ATP + 2NADH	0.892237	0.960144	1.1546	1.05834	1.15621	0.452868	2.43939	0.95843		18.5516	6.82465	17.3106	15.1249	19.5799	4.35237	58.5008	18.5921
MAL -> OAA + NADH	0.316302	0.168798	0.649859	0.243376	0.850356	0.270699	0.755355	0.251365		6.57664	2.16362	9.74322	3.51847	14.4004	3.71461	18.1147	5.24046
MAL -> PYR + CO2 + NADPH	0.575935	0.826927	0.504736	0.873068	0.305853	0.336055	1.68404	0.778823		11.975	6.30094	7.56742	12.5166	5.17948	4.38427	40.3861	15.4227
OAA + ATP -> PEP + CO2	0.0756685	0.382262	0.620279	0.165208	0.399719	0.601448	0.207612	0.499715		1.57332	7.94581	9.29972	2.46021	6.76905	10.0468	4.97889	11.9767
PYR + ATP + CO2 -> OAA	1.85265	0.883611	2.76664	0.865363	1.75876	0.55358	2.77868	0.833539		38.5207	8.69151	41.4797	12.3042	29.7838	7.60979	66.6374	16.7176
AcCoA -> Acetate + ATP	2.8	0.200002	4.16992	0.940001	0	0.001	1.40005	0.600001		58.2185	4.15846	62.5189	14.0932	0	0.001	33.5757	14.389
NADPH -> NADH	-1.25879	2.18446	-1.00064	2.18085	-1.04709	1.09639	2.17035	2.17554		-26.1731	20.2721	-15.0025	30.9745	-17.7321	14.8034	52.0488	44.0291
O2 + 2NADH -> 2P/O x ATP	7.4747	2.97308	10.8248	2.38652	7.88686	1.3936	10.2558	2.57009		155.416	17.7181	162.294	32.341	133.56	12.5781	245.952	44.6122
pyruvate out					5.4489	0.0797764								92.2746	1.34946
