# Supplementary material for: Maintenance metabolism and carbon fluxes in Bacillus species
Source: Microb Cell Fact. 2008 Jun 18;7:19. doi: 10.1186/1475-2859-7-19 (PMC2442585; doi:10.1186/1475-2859-7-19)
Supplement: Additional file 7 — Absolute net and relative fluxes of different bacilli at dilution rate D 0.2 h-1 [file 1475-2859-7-19-S7.xls]

## Sheet: Bacilli chemostat
Absolute net (mmol g-1 h-1) and relative fluxes of different bacilli at dilution rate D 0.2 h-1
Strain	B. lich T218a		B. lich T380B		B. sub natto			B. lich T218a		B. lich T380B		B. sub natto
	value	error	value	error	value	error		value	error	value	error	value	error
D (h-1)	0.22	0.02	0.2	0.02	0.22	0.03		0.22	0.02	0.2	0.02	0.22	0.03
qglucose	1.93	0.21	2.37	0.16	1.85	0.24		1.93	0.21	2.37	0.16	1.85	0.24
qacetate	0	0	0	0	0	0		0	0	0	0	0	0
REACTIONS
GLC + ATP -> G6P	2.19602	0.182173	2.37514	0.188513	2.08355	0.194384		100	0	100	0	100	0
G6P -> 6PG + NADPH	0.569769	0.048956	0.6214	0.0800642	0.614012	0.066942		25.9456	1.18629	26.1626	2.75769	29.4695	1.87984
6PG -> Ru5P + CO2 + NADPH	0.569769	0.0489464	0.6214	0.0800591	0.614012	0.0669373		25.9456	1.18628	26.1626	2.75769	29.4695	1.87984
G6P -> F6P	1.48994	0.141415	1.62601	0.155985	1.34612	0.14105		67.8472	1.44515	68.4595	2.86091	64.6068	2.10876
Ru5P -> X5P	0.274581	0.0291938	0.320113	0.0517123	0.313631	0.0398278		12.5036	0.611369	13.4776	1.78572	15.0527	1.15747
Ru5P -> R5P	0.295188	0.0264282	0.301287	0.0333331	0.300381	0.0332851		13.442	0.973214	12.685	1.21978	14.4168	1.17255
F6P + ATP -> 2T3P	1.76452	0.166612	1.94612	0.173956	1.65975	0.169453		80.3508	1.41212	81.9371	1.55917	79.6595	1.69948
X5P + R5P -> S7P + T3P	0.183136	0.0169384	0.201446	0.0271432	0.19864	0.0227192		8.33945	0.466132	8.48144	0.948159	9.53371	0.681677
X5P + E4P -> F6P + T3P	0.091445	0.0167152	0.118667	0.0271644	0.114991	0.0209487		4.16413	0.507905	4.99619	0.968371	5.51898	0.748713
S7P + T3P -> E4P + F6P	0.183136	0.0169199	0.201446	0.0271328	0.19864	0.0227086		8.33945	0.466132	8.48144	0.948159	9.53371	0.681677
T3P -> PGA + ATP + NADH	3.54053	0.345945	3.9358	0.361016	3.36132	0.351113		161.225	3.072	165.708	2.98514	161.326	3.75948
PGA -> PEP	3.24977	0.342933	3.67333	0.360082	3.09853	0.34411		147.985	3.84653	154.657	3.67483	148.714	4.84751
PEP -> PYR + ATP	3.13452	0.424645	3.54856	0.378607	2.91921	0.401053		142.737	7.52664	149.404	4.69029	140.107	9.04485
PYR -> AcCoA + CO2 + NADH	1.71157	0.268299	2.26303	0.300061	1.75525	0.282767		77.9399	5.82801	95.2797	5.58428	84.2431	7.88179
OAA + AcCoA -> OGA + CO2 + NADPH	1.29601	0.2554	1.8751	0.290354	1.38364	0.275875		59.0166	5.99367	78.9468	5.81523	66.4076	8.67074
OGA -> MAL + CO2 + 0.5*ATP + 2NADH	1.02352	0.239328	1.62434	0.275989	1.1495	0.265232		46.6079	6.11647	68.3894	5.92121	55.1702	8.93891
MAL -> OAA + NADH	0.798653	0.192255	1.21618	0.208074	1.00807	0.233234		36.3683	5.22241	51.2043	4.78943	48.3822	7.94427
MAL -> PYR + CO2 + NADPH	0.224863	0.0681124	0.408169	0.0890102	0.141432	0.0554179		10.2396	2.37605	17.1851	2.63706	6.788	2.38494
OAA + ATP -> PEP + CO2	0.0889287	0.140529	0.0604896	0.0550837	0.00618143	0.123309		4.04955	5.73437	2.54678	2.23236	0.296677	5.68961
PYR + ATP + CO2 -> OAA	0.988088	0.201633	1.08756	0.148978	0.725505	0.154749		44.9946	5.81648	45.7893	3.57958	34.8205	5.33588
AcCoA -> Acetate + ATP	0	0.000999999	0	0.000999998	0	0.000999999		0	0.001	0	0.001	0	0.001
NADPH -> NADH	-1.07937	0.780486	0.132333	0.820177	-0.685388	0.817451		-49.1515	31.8733	5.57158	29.8925	-32.8951	37.9792
O2 + 2NADH -> 2P/O x ATP	3.84636	0.876428	5.6985	0.972086	4.17913	0.921707		175.152	21.7201	239.923	20.5041	200.577	30.2827
